# Supplementary material for: Mega-Events, Air Pollution and Health Outcomes: A Systematic Review
Source: Antioxidants (Basel). 2026 May 14;15(5):627. doi: 10.3390/antiox15050627 (PMC13203479; doi:10.3390/antiox15050627)
Supplement: Supplementary file 1 [file antioxidants-15-00627-s001.zip]

Archive with 4 entries (3 files):
- PRISMA_2020_checklist/
- PRISMA_2020_checklist/PRISMA_2020_abstract_checklist.pdf
- PRISMA_2020_checklist/PRISMA_2020_checklist.pdf
- Table S1.xlsx
