# Supplementary material for: Mega-Events, Air Pollution and Health Outcomes: A Systematic Review
Source: Antioxidants (Basel). 2026 May 14;15(5):627. doi: 10.3390/antiox15050627 (PMC13203479; doi:10.3390/antiox15050627)
Supplement: Supplementary file 1 [file antioxidants-15-00627-s001.zip › Table S1.xlsx]

## Sheet: Quality assessment
Critical appraisal tool for quantitative studies (adapted from the Hamilton tool)			A. Study design			B. Selection bias			C. Confounders													D. Data Collection		E. Withdrawals & Dropouts
			Study design	Study design Characteristics:		Study selection			C1. Were there important differences between groups prior to the intervention?		C2. Are the statistical methods appropriate for the study design?			C3. Was there an adequate attempt to control for secular trends:			C4. Was there an adequate number of data points?		C5. Was there an attempt to control for regression to the mean?			D1. Summary of data collection:		E1. Initial sample size?	E2. Method of sampling:	E3. Baseline response?	E4. Withdrawals/ dropouts	E5. Are there differences between participants and dropouts?	E6. Final response rate:	E7. Length of follow up:	E8. Summary of withdrawals and follow-ups:		score
n°	Author	Year		A= Includes concurrent comparison group	B=No concurrent comparison groups	A= Selected study sample very likely to represent population from target area AND >60% response rate and follow-up	Not representative of target population OR response rate or follow-up	B= Not representative of target population OR response rate or follow-up <60%	A=Comparison groups are matched for key confounders or there is appropriate control for key confounders in the analysis	B= Does not meet above criteria	Yes	No	not clear	Yes	No	not clear	A=At least two data points before and two data points after the intervention	B=Less than two data points before and two data points after the intervention or not clear	A=Yes, the outcome of interest was either not an outlier at the beginning of the series or the analysis has taken its outlier status into account	No	Not clear	A= Clear description of an established data collection method AND an objective validated outcome measure used (eg SF-36) OR routine national agency data	B= Unclear or inappropriate description of data collection method OR non-validated outcome measure	Number	Method	Number and % of initial sample	Numbers and reasons per group	Describe briefly	Number and % of baseline response rate	Number of follow ups and length	A= 80-100% of original sample in final sample	B = Less than 80%/not reported/retrospective study/can’t tell (if using routine data which is not linked to individuals or not panel data at end point then B)	score			categorie
[30]	Huang et al.,	2024	observational study	1		1				0			N/A			N/A	1				N/A	1		N/A	1	N/A	N/A	N/A	N/A	N/A	1		5	Etichette di riga	Conteggio di score	Weak	0.7742
[31]	Li et al.,	2022	a panel study		0			x		0	1					N/A		0			N/A	1		70	1	70	N/A	N/A	N/A	N/A	1		3	4	0.548387	Moderate	0.2258
[32]	Breitner et al.,	2021	observational study		0	1				0	1			1		N/A		0			N/A	1		N/A	1	N/A	N/A	N/A	N/A	N/A		0	4	5	0.193548
[33]	Wu et al.,	2019	observational study		0	1				0	1			1		N/A	1				N/A	1		14.5 million residents	1	14.5 million residents	N/A	N/A	N/A	N/A	1		6	6	0.16129
[34]	Zhang et al.,	2019	observational study	1		1				0	1			1		N/A	1				N/A	1		12.7 million residents	1	12.7 million residents	N/A	N/A	N/A	N/A	1		7	7	0.0645161
[35]	Sinha et al.,	2019	observational study	1		1				0	1					N/A	1				N/A	1		N/A	1	N/A	N/A	N/A	N/A	N/A	1		6	3	0.0322581
[36]	Daga et al.,	2019	observational study	1		1			1		1					N/A	1				N/A	1		462- 788	1	462-788	N/A	N/A	N/A	N/A	1		7	Totale complessivo	1
[37]	Li et al.,	2019	a panel study		0	1				0	1					N/A		0			N/A	1		201	1	104	97	not completed the interviews	N/A	N/A	1		4
[38]	Mu et al.,	2019	a panel study	1				0	1		1					N/A	1				N/A	1		26	1	26	N/A	N/A	N/A	N/A	1		6
[39]	Gupta et al.,	2018	Observational Study		0	1				0	1			1			1				N/A	1		2211 entries	1	2211 entries	N/A	N/A	N/A	N/A	1		6
[40]	Farhat et al.,	2018	A panel study		0			0		0	1					N/a	1				N/A	1		201	1	180	21	not completed the interviews	N/A	N/A	1		4
[41]	He et al.,	2016	Observational Study		0	1				0	1					N/a		0			N/A	1		200 million people	1	200 million people	N/A	N/A	N/A	N/A	1		4
[42]	Li et al.,	2016	A Quasi-experimental Study		0			0		0	1					N/a	1				N/A	1		31	1	31	N/A	N/A	N/A	N/A	1		4
[43]	Altemose et al.,	2015	A panel study		0			0		0	1					N/a	1				N/A	1		128	1	128	N/A	N/A	N/A	N/A	1		4
[44]	Su et al.,	2015	time series study		0	1				0	1					N/a	1				N/A	1		10948 number of cases	1	10948 number of cases	N/A	N/A	N/A	N/A	1		5
[45]	Su et al.,	2016	time series study		0	1				0	1					N/a	1				N/A	1		12199000 registred residents	1	12199000 registred residents	N/A	N/A	N/A	N/A	1		5
[46]	Gong et al.,	2015	a panel study		0			0		0	1					N/a	1				N/A	1		111	1	111	N/A	N/A	N/A	N/A	1		4
[47]	Lin et al.,	2015	a panel study		0			0		0	1					N/a	1				N/A	1		38	1	36	2	not completed the interviews	N/A	N/A	1		4
[48]	Lin et al.,	2014	Observational study		0	1				0	1					N/a	1				N/A	1		12.7 million residents	1	12.7 million residents	N/A	N/A	N/A	N/A	1		5
[49]	Roy et al.,	2014	A panel study		0			0		0	1					N/a	1				N/A	1		125	1	125	N/A	N/A	N/A	N/A	1		4
[50]	Mu et al.,	2014	A panel study		0			0		0	1					N/a	1				N/A	1		260	1	201	59	not completed the interviews	N/A	N/A	1		4
[51]	Yuan et al.,	2014	A panel study		0			0		0	1					N/a	1				N/A	1		114	1	114	N/A	N/A	N/A	N/A	1		4
[52]	Zhang et al.,	2013	A panel study		0			0		0	1					N/a	1				N/A	1		125	1	125	N/A	N/A	N/A	N/A	1		4
[53]	Gong et al.,	2013	A panel study		0			0		0	1					N/a	1				N/A	1		128	1	128	N/A	N/A	N/A	N/A	1		4
[54]	Huang et al.,	2012	Observational study		0			0		0	1					N/a	1				N/A	1		125	1	125	N/A	N/A	N/A	N/A	1		4
[55]	Rich et al.,	2012	A panel study		0			0		0	1					N/a	1				N/A	1		125	1	125	N/A	N/A	N/A	N/A	1		4
[56]	Zhang et al.,	2011	observational study		0	1			1		1					N/a	1				N/A	1		1.818 million	1	1.818 million	N/A	N/A	N/A	N/A	1		6
[57]	Jia et al.,	2011	observational study		0			0		0	1					N/a	1				N/A	1		N/A	1	N/A	N/A	N/A	N/A	N/A	1		4
[58]	Lin et al.,	2011	observational study		0			0	1		1					N/a	1				N/A	1		36	1	36	N/A	N/A	N/A	N/A	1		5
[59]	Peel et al.,	2010	observational study		0	1				0	1					N/a	1				N/A	1		10 million ED	1	10 million ED	N/A	N/A	N/A	N/A	1		5
[60]	Wu et al.,	2010	A panel study		0			0		0	1					N/a	1				N/A	1		11	1	11	N/A	N/A	N/A	N/A	1		4
